# Supplementary material for: Synthetic Lethal Targeting of Mitotic Checkpoints in HPV-Negative Head and Neck Cancer
Source: Cancers (Basel). 2020 Jan 28;12(2):306. doi: 10.3390/cancers12020306 (PMC7072436; doi:10.3390/cancers12020306)
Supplement: Supplementary file 1 [file cancers-12-00306-s001.zip]

Archive with 7 entries (6 files):
- cancers-672795-supplement-final/
- cancers-672795-supplement-final/Deneka_Suppl_Data File 1.zip
- cancers-672795-supplement-final/Supplementary Figure S1.png
- cancers-672795-supplement-final/Supplementary Figure S2.png
- cancers-672795-supplement-final/Supplementary Figure S3.png
- cancers-672795-supplement-final/Supplementary Table S1.docx
- cancers-672795-supplement-final/Supplementary Table S2.docx
